# Supplementary material for: Comparison of Long-Term Complications of COVID-19 Illness among a Diverse Sample of Children by MIS-C Status
Source: Int J Environ Res Public Health. 2022 Oct 17;19(20):13382. doi: 10.3390/ijerph192013382 (PMC9603408; doi:10.3390/ijerph192013382)
Supplement: Supplementary file 1 [file ijerph-19-13382-s001.zip]

Archive with 1 entries (1 files):
- ijerph-1941534-supplementary.pdf
